# Supplementary material for: Unsupervised Gait Event Identification with a Single Wearable Accelerometer and/or Gyroscope: A Comparison of Methods across Running Speeds, Surfaces, and Foot Strike Patterns
Source: Sensors (Basel). 2023 May 24;23(11):5022. doi: 10.3390/s23115022 (PMC10255839; doi:10.3390/s23115022)
Supplement: Supplementary file 1 [file sensors-23-05022-s001.zip]

Archive with 1 entries (1 files):
- sensors-2408566-supplementary.pdf
